# Supplementary material for: Analyses of Genetic Diversity in the Endangered “Berrenda” Spanish Cattle Breeds Using Pedigree Data
Source: Animals (Basel). 2022 Jan 20;12(3):249. doi: 10.3390/ani12030249 (PMC8833649; doi:10.3390/ani12030249)
Supplement: Supplementary file 1 [file animals-12-00249-s001.zip]

Archive with 1 entries (1 files):
- Suplementary material (1).pdf
